# Supplementary material for: Fast Marginal Likelihood Estimation of Penalties for Group-Adaptive Elastic Net
Source: J Comput Graph Stat. 2022 Nov 9;32(3):950–60. doi: 10.1080/10618600.2022.2128809 (PMC10511031; doi:10.1080/10618600.2022.2128809)
Supplement: Supplemental Material [file UCGS_A_2128809_SM1508.zip]

Archive with 2 entries (2 files):
- Appendix_squeezy.pdf
- Code_squeezy.zip
